# Supplementary material for: Conserved Transcriptome Features Define Prepubertal Primate Spermatogonial Stem Cells as Adark Spermatogonia and Identify Unique Regulators
Source: Int J Mol Sci. 2023 Mar 1;24(5):4755. doi: 10.3390/ijms24054755 (PMC10002546; doi:10.3390/ijms24054755)
Supplement: Supplementary file 1 [file ijms-24-04755-s001.zip]

Archive with 2 entries (2 files):
- ijms-2223567-supplementary.pdf
- Table S2.xlsx
